# Supplementary material for: Treatment of Synthetic Wastewater Containing Polystyrene (PS) Nanoplastics by Membrane Bioreactor (MBR): Study of the Effects on Microbial Community and Membrane Fouling
Source: Membranes (Basel). 2024 Aug 9;14(8):174. doi: 10.3390/membranes14080174 (PMC11356002; doi:10.3390/membranes14080174)
Supplement: Supplementary file 1 [file membranes-14-00174-s001.zip]

Archive with 1 entries (1 files):
- membranes-3120811-supplementary.pdf
